# Supplementary material for: Musculoskeletal Disorders, Pain Medication, and in-Hospital Mortality among Patients with COVID-19 in South Korea: A Population-Based Cohort Study
Source: Int J Environ Res Public Health. 2021 Jun 24;18(13):6804. doi: 10.3390/ijerph18136804 (PMC8295800; doi:10.3390/ijerph18136804)
Supplement: Supplementary file 1 [file ijerph-18-06804-s001.zip]

Archive with 2 entries (2 files):
- Table_S1.pdf
- Table_S2.pdf
